# Supplementary material for: Expression of WNT Signaling Genes in the Dorsolateral Prefrontal Cortex in Schizophrenia
Source: Brain Sci. 2024 Jun 27;14(7):649. doi: 10.3390/brainsci14070649 (PMC11274838; doi:10.3390/brainsci14070649)
Supplement: Supplementary file 1 [file brainsci-14-00649-s001.zip]

Archive with 1 entries (1 files):
- brainsci-3064694-supplementary.xlsx
