# Supplementary material for: Expression of WNT Signaling Genes in the Dorsolateral Prefrontal Cortex in Schizophrenia
Source: Brain Sci. 2024 Jun 27;14(7):649. doi: 10.3390/brainsci14070649 (PMC11274838; doi:10.3390/brainsci14070649)
Supplement: Supplementary file 1 [file brainsci-14-00649-s001.zip › brainsci-3064694-supplementary.xlsx]

## Sheet: Supplementary Table 1
Schizophrenina Dataset Name (n=20)	Species	Data Details	Case (n)	Control (n)	Source of Tissue or Cells	Level (Cell or Region) - For Brain	Platform/Sequencing Technique	Dataset	Associated Manuscript
GANDALMICRO	Homo sapiens	gene-expression microarray studies of the cerebral cortex in patients with schizophrenia	159	293	cerebral cortex postmortem brain	region	Illumina HumanRef-8 v3.0 expression beadchip, [HuGene-1_0-st] Affymetrix Human Gene 1.0 ST Array [transcript (gene) version], [HG-U133_Plus_2] Affymetrix Human Genome U133 Plus 2.0 Array, [HG-U133A] Affymetrix Human Genome U133A Array, Agilent-012391 Whole Human Genome Oligo Microarray G4112A (Feature Number version)	https://www.ncbi.nlm.nih.gov/geo/query/acc.cgi?acc=GSE28521, https://www.ncbi.nlm.nih.gov/geo/query/acc.cgi?acc=GSE28475, https://www.ncbi.nlm.nih.gov/geo/query/acc.cgi?acc=GSE35978, https://ncbi.nlm.nih.gov/geo/query/acc.cgi?acc=gse53987, https://www.ncbi.nlm.nih.gov/geo/query/acc.cgi?acc=GSE17612, https://www.ncbi.nlm.nih.gov/geo/query/acc.cgi?acc=GSE21138, https://www.ncbi.nlm.nih.gov/geo/quer…	https://www.ncbi.nlm.nih.gov/pmc/articles/PMC5898828/
GANDALRNASEQ	Homo sapiens	gene-expression microarray studies of the cerebral cortex in patients with schizophrenia	160	294	cerebral cortex postmortem brain	region	Illumina HumanRef-8 v3.0 expression beadchip, [HuGene-1_0-st] Affymetrix Human Gene 1.0 ST Array [transcript (gene) version], [HG-U133_Plus_2] Affymetrix Human Genome U133 Plus 2.0 Array, [HG-U133A] Affymetrix Human Genome U133A Array, Agilent-012391 Whole Human Genome Oligo Microarray G4112A (Feature Number version)	https://www.ncbi.nlm.nih.gov/geo/query/acc.cgi?acc=GSE28521, https://www.ncbi.nlm.nih.gov/geo/query/acc.cgi?acc=GSE28475, https://www.ncbi.nlm.nih.gov/geo/query/acc.cgi?acc=GSE35978, https://ncbi.nlm.nih.gov/geo/query/acc.cgi?acc=gse53987, https://www.ncbi.nlm.nih.gov/geo/query/acc.cgi?acc=GSE17612, https://www.ncbi.nlm.nih.gov/geo/query/acc.cgi?acc=GSE21138, https://www.ncbi.nlm.nih.gov/geo/quer…	https://www.ncbi.nlm.nih.gov/pmc/articles/PMC5898828/
MTSINAIACC	Homo sapiens	gene expression studies from postmortem brain samples of patients with schizophrenia	21	19	postmortem brain tissue samples from the anterior cingulate cortex (Broadmann area 32)	region	Affymetrix Human Genome U133 Plus 2.0 arrays (microarray)	Dataset not publicly available	https://www.ncbi.nlm.nih.gov/pubmed/22868662
MTSINAIDLPFC	Homo sapiens	gene expression studies from postmortem brain samples of patients with schizophrenia	21	19	postmortem brain tissue samples from the dorsolateral prefrontal cortex (Broadmann area 46)	region	Affymetrix Human Genome U133 Plus 2.0 arrays (microarray)	Dataset not publicly available	https://www.ncbi.nlm.nih.gov/pubmed/22868662
MTSINAIMTA	Homo sapiens	gene expression studies from postmortem brain samples of patients with schizophrenia	21	19	postmortem brain tissue samples from the middle temporal area (Broadmann area 21)	region	Affymetrix Human Genome U133 Plus 2.0 arrays (microarray)	Dataset not publicly available	https://www.ncbi.nlm.nih.gov/pubmed/22868662
MTSINAITPA	Homo sapiens	gene expression studies from postmortem brain samples of patients with schizophrenia	21	19	postmortem brain tissue samples from the temporopolar area (Broadmann area 38)	region	Affymetrix Human Genome U133 Plus 2.0 arrays (microarray)	Dataset not publicly available	https://www.ncbi.nlm.nih.gov/pubmed/22868662
STANLEY	Homo sapiens	mRNA from cerebrum of SCZ samples	15	15	postmortem brain tissue samples from the cerebrum	region		https://www.stanleyresearch.org/programs/brain_collection.asp	https://pubmed.ncbi.nlm.nih.gov/10913747/
COMMONMIND_DLPFC	Homo sapiens	analysis of postmortem human dorsolateral prefrontal cortex in patients with schizophrenia and affective disorder	258 schizophrenia, 55 affective disorder	279	postmortem brain tissue samples from the dorsolateral prefrontal cortex	region	Illumina Human 49K Oligo array (HEEBO-7 set), Illumina Human v1 MicroRNA expression beadchip, Illumina humanRef-8 v2.0 expression beadchip, Illumina HumanMethylation27 BeadChip (HumanMethylation27_270596_v.1.2), Rosetta/Merck Human 44k 1.1 microarray, [HuEx-1_0-st] Affymetrix Human Exon 1.0 ST Array [transcript (gene) version], [HuEx-1_0-st] Affymetrix Human Exon 1.0 ST Array [probe set (exon) ve…	Braincloud: GSE30272; NIH: GSE15745, HBTRC: GSE44772; UKBEC: GSE46706;	https://pubmed.ncbi.nlm.nih.gov/27668389/
DEEP_NEURONS	Homo sapiens	analysis of postmortem samples from anterior cingulate cortex deep pyramidal neurons	12	12	postmortem brain tissue samples from the anterior cingulate cortex	region	[HuGene-1_0-st] Affymetrix Human Gene 1.0 ST Array [transcript (gene) version] (microarray)	https://www.ncbi.nlm.nih.gov/geo/query/acc.cgi?acc=GSE145554	https://pubmed.ncbi.nlm.nih.gov/34272489/
SUPERFICIAL_NEURONS	Homo sapiens	analysis of postmortem samples from anterior cingulate cortex superficial pyramidal neurons	13	13	postmortem brain tissue samples from the anterior cingulate cortex	region	[HuGene-1_0-st] Affymetrix Human Gene 1.0 ST Array [transcript (gene) version] (microarray)	https://www.ncbi.nlm.nih.gov/geo/query/acc.cgi?acc=GSE145555	https://pubmed.ncbi.nlm.nih.gov/34272489/
SUPERFICIAL_DEEP_NEURONS	Homo sapiens	analysis of select postmortem samples from anterior cingulate cortex superficial and deep pyramidal neurons	14	14	postmortem brain tissue samples from the anterior cingulate cortex	region	[HuGene-1_0-st] Affymetrix Human Gene 1.0 ST Array [transcript (gene) version] (microarray)	https://www.ncbi.nlm.nih.gov/geo/query/acc.cgi?acc=GSE145556	https://pubmed.ncbi.nlm.nih.gov/34272489/
BARNESALL	Homo sapiens	gene expression analysis in the superior temporal cortex (Broadmann area 22)	23	19	superior temporal cortex	region	[HG-U133_Plus_2] Affymetrix Human Genome U133 Plus 2.0 Array (microarray)	https://www.ncbi.nlm.nih.gov/geo/query/acc.cgi?acc=GSE21935	https://www.ncbi.nlm.nih.gov/pubmed/21538463
BARNESFEMALE	Homo sapiens	gene expression analysis in the superior temporal cortex (Broadmann area 22)	10 female schizophrenia	9 female control	superior temporal cortex	region	[HG-U133_Plus_2] Affymetrix Human Genome U133 Plus 2.0 Array (microarray)	https://www.ncbi.nlm.nih.gov/geo/query/acc.cgi?acc=GSE21935	https://www.ncbi.nlm.nih.gov/pubmed/21538463
BARNESMALE	Homo sapiens	gene expression analysis in the superior temporal cortex (Broadmann area 22)	13 male schizoprenia	10 male control	superior temporal cortex	region	[HG-U133_Plus_2] Affymetrix Human Genome U133 Plus 2.0 Array (microarray)	https://www.ncbi.nlm.nih.gov/geo/query/acc.cgi?acc=GSE21935	https://www.ncbi.nlm.nih.gov/pubmed/21538463
IWAMOTO_BA10_SCZ	Homo sapiens	gene expression analysis in subjects with schizophrenia using postmortem prefrontal cortex	13	15	postmortem brain tissue from prefrontal cortex	region	[HG_U95Av2] Affymetrix Human Genome U95 Version 2 Array (microarray)	https://www.ncbi.nlm.nih.gov/geo/query/acc.cgi?acc=GSE12654	https://pubmed.ncbi.nlm.nih.gov/14743183/
IWAMOTO_BA46_SCZ	Homo sapiens	gene expression analysis of mitochondria related genes in subjects with schizophrenia using postmortem prefrontal cortex	35	34	postmortem brain tissue from prefrontal cortex	region	Affymetrix HU133A chip (microarray)	https://www.ncbi.nlm.nih.gov/geo/query/acc.cgi?acc=GSE12649	https://www.ncbi.nlm.nih.gov/pubmed/15563509
MAYCOXALL	Homo sapiens	gene expression analysis in postmortem tissue from the prefrontal cortex (Broadmann area 10)	28	23	anterior prefrontal cortex	region	[HG-U133_Plus_2] Affymetrix Human Genome U133 Plus 2.0 Array (microarray)	https://www.ncbi.nlm.nih.gov/geo/query/acc.cgi?acc=GSE17612	https://pubmed.ncbi.nlm.nih.gov/19255580/
MAYCOXFEMALE	Homo sapiens	gene expression analysis in postmortem tissue from the prefrontal cortex (Broadmann area 10)	9	11	anterior prefrontal cortex	region	[HG-U133_Plus_2] Affymetrix Human Genome U133 Plus 2.0 Array (microarray)	https://www.ncbi.nlm.nih.gov/geo/query/acc.cgi?acc=GSE17612	https://pubmed.ncbi.nlm.nih.gov/19255580/
MAYCOXMALE	Homo sapiens	gene expression analysis in postmortem tissue from the prefrontal cortex (Broadmann area 10)	19	12	anterior prefrontal cortex	region	[HG-U133_Plus_2] Affymetrix Human Genome U133 Plus 2.0 Array (microarray)	https://www.ncbi.nlm.nih.gov/geo/query/acc.cgi?acc=GSE17612	https://pubmed.ncbi.nlm.nih.gov/19255580/
STANLEY_ACC_DLPFC	Homo sapiens	gene expression analysis in the dorsolateral prefrontal cortex (DLPFC) and anterior cingulate cortex (ACC)	20 DLPFC, 22 ACC	20 DLPFC, 22 ACC	Postmortem dorsolateral prefrontal cortex & anterior cingulate cotex	region		https://www.stanleyresearch.org/programs/brain_collection.asp	https://www.stanleyresearch.org

## Sheet: Supplementary Table 2
Schizophrenina Dataset Name (n=15)	Species	Data Details	Case (n)	Control (n)	Source of Tissue or Cells	Level (Cell or Region) - For Brain	Platform/Sequencing Technique	Dataset	Associated Manuscript
HIPSC_NEURON	Homo sapiens	iPSCs from patients with childhood onset SCZ differentiated into neurons	14	12	iPSCs	cell	Illumina HiSeq 2500 (Homo sapiens) (RNA-Seq)	https://www.ncbi.nlm.nih.gov/geo/query/acc.cgi?acc=GSE106589	https://www.ncbi.nlm.nih.gov/pmc/articles/PMC5738408/
BLOODMRNA	Homo sapiens	peripheral blood mononuclear cells from first and early onset schizophrenia	18	12	peripheral blood	cell	Arraystar Human LncRNA microarray V2.0 (Agilent-033010 Probe Name version)	https://www.ncbi.nlm.nih.gov/geo/query/acc.cgi	https://www.ncbi.nlm.nih.gov/pmc/articles/PMC4702094/
HIPSC_NPC1	Homo sapiens	iPSCs from patients with childhood onset schizphrenia differentiated into neurons	14	12	iPSCs	cell	Illumina HiSeq 2500 (Homo sapiens)	https://www.ncbi.nlm.nih.gov/geo/query/acc.cgi?acc=GSE106589	https://www.ncbi.nlm.nih.gov/pmc/articles/PMC5738408/
LEWIS_2017_L3	Homo sapiens	analysis of pyramidal cells in layer 3 (L3) of the dorsolateral prefrontal cortex	19	19	postmortem brain tissue samples from pyramidal neurons in the dorsolateral prefrontal cortex, L3	cell	[HG-U219] Affymetrix Human Genome U219 Array (micorarray)	https://www.ncbi.nlm.nih.gov/geo/query/acc.cgi?acc=GSE87610	https://www.ncbi.nlm.nih.gov/pmc/articles/PMC5610065/
LEWIS_2017_L5	Homo sapiens	analysis of pyramidal cells in layer 5 (L5) of the dorsolateral prefrontal cortex	19	19	postmortem brain tissue samples from pyramidal neurons in the dorsolateral prefrontal cortex, L5	cell	[HG-U219] Affymetrix Human Genome U219 Array (microarray)	https://www.ncbi.nlm.nih.gov/geo/query/acc.cgi?acc=GSE87610	https://www.ncbi.nlm.nih.gov/pmc/articles/PMC5610065/
LEWIS_2015_L3	Mus musculus	analysis of pyramidal cells in layer 3 (L3) of the dorsolateral prefrontal cortex in schizoaffective disorder and schizophrenia using mice	24 schizophrenia, 12 schizoaffective disorder	26	mouse postmortem brain tissue samples from pyramidal neurons in the dorsolateral prefrontal cortex, L3	cell	[Mouse430_2] Affymetrix Mouse Genome 430 2.0 Array (microarray)	https://www.ncbi.nlm.nih.gov/geo/query/acc.cgi?acc=GSE10784	https://www.ncbi.nlm.nih.gov/pubmed/10913747
LEWIS_2015_L5	Mus musculus	analysis of pyramidal cells in layer 5 (L5) of the dorsolateral prefrontal cortex in schizoaffective disorder and schizophrenia using mice	24 schizophrenia and 12 schizoaffective disorder	26	mouse postmortem brain tissue samples from pyramidal neurons in the dorsolateral prefrontal cortex, L5	cell	[Mouse430_2] Affymetrix Mouse Genome 430 2.0 Array (microarray)	https://www.ncbi.nlm.nih.gov/geo/query/acc.cgi?acc=GSE10784	https://www.ncbi.nlm.nih.gov/pubmed/10913747
PIETERSENALLPARVALBUMIN	Homo sapiens	Investigation into the dysregulation of the pyramidal cell network function by the soma- and axon-targeting inhibitory neurons that contain the calcium-binding protein parvalbumin - which is a core pathophysilogical feature of schizophrenia	8	8	parvalbumin-immunoreactive neurons in the superior temporal cortex	cell	[U133_X3P] Affymetrix Human X3P Array (microarray)	https://www.ncbi.nlm.nih.gov/geo/query/acc.cgi?acc=GSE46509	https://www.ncbi.nlm.nih.gov/pubmed/24628518
PIETERSENALLPYRAMIDAL	Homo sapiens	analysis of molecular profiles of pyramidal cell dysfunction in the superior tempral cortex in schizophrenia	9	9	postmortem pyramidal neurons from superior temporal cortex tissue	cell	[U133_X3P] Affymetrix Human X3P Array (microarray)	https://www.ncbi.nlm.nih.gov/geo/query/acc.cgi?acc=GSE37981	https://www.ncbi.nlm.nih.gov/pubmed/24702465
PIETERSENFEMALEPARVALBUMIN	Homo sapiens	Investigation into the dysregulation of the pyramidal cell network function by the soma- and axon-targeting inhibitory neurons that contain the calcium-binding protein parvalbumin - which is a core pathophysilogical feature of schizophrenia	4	4	parvalbumin-immunoreactive neurons in the superior temporal cortex	cell	[U133_X3P] Affymetrix Human X3P Array (microarray)	https://www.ncbi.nlm.nih.gov/geo/query/acc.cgi?acc=GSE46509	https://www.ncbi.nlm.nih.gov/pubmed/24628518
PIETERSENFEMALEPYRAMIDAL	Homo sapiens	analysis of molecular profiles of pyramidal cell dysfunction in the superior tempral cortex in schizophrenia	5	5	postmortem pyramidal neurons from superior temporal cortex tissue	cell	[U133_X3P] Affymetrix Human X3P Array (microarray)	https://www.ncbi.nlm.nih.gov/geo/query/acc.cgi?acc=GSE37981	https://www.ncbi.nlm.nih.gov/pubmed/24702465
PIETERSENMALEPARVALBUMIN	Homo sapiens	Investigation into the dysregulation of the pyramidal cell network function by the soma- and axon-targeting inhibitory neurons that contain the calcium-binding protein parvalbumin - which is a core pathophysilogical feature of schizophrenia	4	4	parvalbumin-immunoreactive neurons in the superior temporal cortex	cell	[U133_X3P] Affymetrix Human X3P Array (microarray)	https://www.ncbi.nlm.nih.gov/geo/query/acc.cgi?acc=GSE46509	https://www.ncbi.nlm.nih.gov/pubmed/24628518
PIETERSENMALEPYRAMIDAL	Homo sapiens	analysis of molecular profiles of pyramidal cell dysfunction in the superior tempral cortex in schizophrenia	4	4	postmortem pyramidal neurons from superior temporal cortex tissue	cell	[U133_X3P] Affymetrix Human X3P Array (microarray)	https://www.ncbi.nlm.nih.gov/geo/query/acc.cgi?acc=GSE37981	https://www.ncbi.nlm.nih.gov/pubmed/24702465
GSE118941-SETD1_KD_VS_CTL-ARRAY	Homo sapiens	SETD1A knockdown (two separate RNAi conditions) vs. control in human neuroblastoma cell line (SH-SY5Y)	4 siRNA1, 4 siRNA2	4	SH-SY5Y cells	cell	Illumina HumanHT-12 V4.0 expression beadchip (microarray)	https://www.ncbi.nlm.nih.gov/geo/query/acc.cgi?acc=GSE118941	https://www.ncbi.nlm.nih.gov/pmc/articles/PMC6528089/
GSE62105-SZCP_VS_CTL-ARRAY	Homo sapiens	Biopsy of primary human fibroblasts from a 48 year old woman with DSM_IV-Clozapine resistant schizophrenia vs. control	5 replicates of schizophrenia neuron progenitor cells, 6 hiPSC (one patient)	5 replicates from one patient	neuron precursor cells from patient with treatment resistent schizophrenia	cell	Agilent-014850 Whole Human Genome Microarray 4x44K G4112F (Feature Number version)	https://www.ncbi.nlm.nih.gov/geo/query/acc.cgi?acc=GSE62105	https://bmcmedgenomics.biomedcentral.com/articles/10.1186/s12920-015-0098-9

## Sheet: Supplementary Table 3
	gandalMicro		gandalRNAseq		MtSinaiACC		MtSinaiDLPFC		MtSinaiMTA		MtSinaiTPA		Stanley		CommonMind_DLPFC		Deep_Neurons		Superficial_Neurons		Superficial_Deep_Neurons		barnesAll		barnesFemale		barnesMale		Iwamoto_BA10_SCZ		Iwamoto_BA46_SCZ		MaycoxAll		MaycoxFemale		MaycoxMale		Stanley_ACC_DLPFC
	LFC	p Value	LFC	p Value	LFC	p Value	LFC	p Value	LFC	p Value	LFC	p Value	LFC	p Value	LFC	p Value	LFC	p Value	LFC	p Value	LFC	p Value	LFC	p Value	LFC	p Value	LFC	p Value	LFC	p Value	LFC	p Value	LFC	p Value	LFC	p Value	LFC	p Value	LFC	p Value	Up Regulated	Down Regulated	Up Regulated LFC Avg	Down Regulated LFC Avg
BTRC	-0.03	0.03814	-0.03	0.10537	0.02	0.8916	0.12	0.308	-0.28	0.06197	-0.33	0.01618	0.01	0.66622	-0.04	0.0001	-0.02	0.84382	-0.03	0.81706	-0.05	0.77154	-0.36	0.44626	-0.16	0.54449	-0.55	0.37501	-0.07	0.43347	-0.2	0.20435	-0.06	0.46531	-0.16	0.54521	0.02	0.577	1.05	0.03734	1	3	1.05	-0.133333
CTNNB1	-0.03	0.22492	-0.06	0.11714	-0.2	0.16044	0.12	0.54869	-0.07	0.56915	0.16	0.3258	0.01	0.79681	0.01	0.5893	0.01	0.89226	-0.01	0.93891	0.01	0.97014	0.08	0.38819	0.08	0.55504	0.09	0.56033	0.19	0.15141	0.02	0.86943	0.09	0.52294	0.09	0.32695	0.13	0.47876	1.01	0.89943	0	0
DVL2	0.01	0.4874	0.05	0.00367	-0.15	0.27321	0.07	0.53223	-0.1	0.40325	0.06	0.55512	0.01	0.53987	0.01	0.4635	0.01	0.88127	0.01	0.91419	0.02	0.86217	0.1	0.84069	0.44	0.63538	-0.14	0.75211	NA	NA	-0.04	0.69649	-0.01	0.89551	0.35	0.34747	-0.22	0.36279	1.07	0.00735	2	0	0.56
FOXO1	0.09	0.00184	0.05	0.31591	-0.82	0.00257	0.71	0.05778	0.87	0.01507	0.87	0.04609	0.01	0.675	-0.01	0.6372	-0.02	0.79524	-0.04	0.60639	-0.07	0.59803	0.14	0.66584	0.14	0.6551	0.16	0.66058	-0.06	0.75196	0.16	0.37177	0.07	0.6096	0.12	0.60833	0.12	0.62915	1.04	0.02163	4	1	0.7175	-0.82
GSK3B	-0.05	0.02609	-0.03	0.36202	-0.1	0.62001	-0.05	0.80909	0.02	0.9024	0.09	0.69212	0.03	0.53395	0	0.6122	0.15	0.25461	0.15	0.27024	0.3	0.13146	0.2	0.24133	-0.05	0.58384	0.43	0.19379	0.15	0.55119	0.15	0.15146	-0.05	0.59394	0.05	0.43596	-0.13	0.50268	1.01	0.87392	0	1		-0.05
IQGAP1	0.06	0.0954	0.09	0.00758	-0.11	0.67315	-0.1	0.73857	-0.46	0.05035	-0.53	0.00376	0.05	0.0828	-0.01	0.7195	-0.05	0.5158	-0.06	0.46513	-0.12	0.35063	-0.03	0.77857	-0.01	0.77697	-0.06	0.55854	-0.22	0.2832	0.03	0.83377	0.1	0.38097	0.14	0.51467	0.12	0.34356	1.08	0.00261	2	1	0.585	-0.53
LRP6	0.01	0.44348	0.02	0.31593	-0.09	0.74606	0.11	0.55023	-0.4	0.0327	-0.12	0.56755	0.05	0.10001	0.01	0.5215	-0.02	0.77533	-0.02	0.78429	-0.05	0.70519	-0.69	0.12091	-0.16	0.69369	-1.2	0.02611	0.07	0.7176	0.01	0.41978	-0.02	0.67507	-0.08	0.15241	0.09	0.47194	1.04	0.28096	0	2		-0.8
PPP1CB	0.01	0.76067	-0.02	0.57286	0.02	0.90427	0.07	0.54756	-0.04	0.74371	-0.1	0.23723	-0.08	0.05168	-0.01	0.5256	0.05	0.70328	0.04	0.7461	0.09	0.63391	0.04	0.12737	0.01	0.37424	0.06	0.21911	0.21	0.42013	0.16	0.22289	0.02	0.73618	0.01	0.54706	0.01	0.66358	1.08	0.00303	1	0	1.08
TCF4	0	0.87607	-0.02	0.13231	-0.1	0.37077	0.04	0.76435	0.11	0.36783	0.15	0.17698	0.06	0.00549	0.02	0.00949	-0.1	0.30743	-0.11	0.27363	-0.21	0.15401	0.04	0.47384	0.18	0.11725	-0.07	0.54621	-0.16	0.13098	0.07	0.37973	0	0.72799	0.01	0.37773	0	0.79907	1.02	0.24644	2	0	0.04

## Sheet: Supplementary Table 4
	hiPSC_Neuron		BloodmRNA		hiPSC_NPC1		Lewis_2017_L3		Lewis_2017_L5		Lewis_2015_L3		Lewis_2015_L5		PietersenAllParvalbumin		PietersenAllPyramidal		PietersenFemaleParvalbumin		PietersenFemalePyramidal		PietersenMaleParvalbumin		PietersenMalePyramidal		GSE118941-SETD1_KD_vs_CTL-array		GSE62105-SZCP_vs_CTL-array
	LFC	p Value	LFC	p Value	LFC	p Value	LFC	p Value	LFC	p Value	LFC	p Value	LFC	p Value	LFC	p Value	LFC	p Value	LFC	p Value	LFC	p Value	LFC	p Value	LFC	p Value	LFC	p Value	LFC	p Value	Up Regulated	Down Regulated	Up Regulated LFC Avg	Down Regulated LFC Avg
BTRC	-0.11	0.32634	NA	NA	-0.06	0.60989	0.01	0.96197	-0.2	0.18685	0.08	0.40514	0.03	0.74195	0.09	0.4426	-0.48	0.43687	0.4	0.68023	-0.71	0.3614	-0.22	0.3141	-0.2	0.57885	-0.11	0.119	-0.45	0	0	1		-0.45
CTNNB1	0.06	0.46143	-1.25	0.0492	0.08	0.33697	0.05	0.28246	0.02	0.70892	0.02	0.73194	-0.02	0.76687	-0.1	0.59775	-0.28	0.64174	-0.18	0.53636	0.48	0.55286	-0.03	0.6146	-1.22	0.18418	0.09	0.0751	-0.3	1e-05	0	2		-0.775
DVL2	-0.05	0.48587	NA	NA	-0.04	0.59251	0.09	0.26926	0.1	0.2471	0.06	0.51745	0.05	0.61921	0.09	0.75013	0	0.99066	0.33	0.77092	0.21	0.79972	-0.14	0.69713	-0.26	0.79081	-0.09	0.428	0.14	0.0774	0	0
FOXO1	-0.03	0.88788	-0.15	0.184	-0.45	0.04807	0.1	0.21503	0.05	0.57066	0.02	0.85236	-0.01	0.89837	0.03	0.56017	0.01	0.28608	0.77	0.4733	0.41	0.25098	-0.71	0.34174	-0.49	0.53857	0.04	0.491	-0.21	0.00014	0	2		-0.33
GSK3B	0.03	0.68068	-0.13	0.705	0.02	0.74737	-0.13	0.31034	-0.03	0.84927	-0.07	0.49333	-0.17	0.11302	0.33	0.10103	0.34	0.58862	0.85	0.34427	0.59	0.49176	-0.19	0.04894	0.01	0.88971	-0.04	0.528	-0.01	0.502	0	1		-0.19
IQGAP1	0.04	0.72618	-0.18	0.558	-0.11	0.32113	0.54	0.02002	0.11	0.63529	-0.1	0.34939	0.01	0.95827	0.05	0.61622	-0.35	0.5204	0.38	0.68448	-0.17	0.51001	-0.29	0.64235	-0.56	0.57466	0.19	0.144	-0.88	0	1	1	0.54	-0.88
LRP6	0.16	0.12113	NA	NA	-0.01	0.88639	0.23	0.23745	-0.07	0.7398	0.22	0.10829	0.29	0.03774	-0.21	0.79417	0.12	0.75486	-0.39	0.59876	0.46	0.43798	-0.02	0.72291	-0.29	0.7949	0.06	0.518	0.21	7e-05	2	0	0.25
PPP1CB	0.16	0.19387	-0.3	0.301	-0.13	0.30927	-0.08	0.22175	-0.08	0.27202	-0.13	0.05751	-0.21	0.00177	-0.07	0.38426	-0.37	0.46279	0.22	0.40106	-0.34	0.46746	-0.36	0.57694	-0.42	0.64904	0.02	0.763	-0.52	0	0	2		-0.365
TCF4	-0.11	0.43681	NA	NA	0.06	0.66066	-0.13	0.03002	0	0.939	0.06	0.42755	-0.05	0.48037	-0.16	0.5805	0.08	0.68461	-0.08	0.52152	0.66	0.45366	-0.24	0.50038	-0.65	0.44783	0.24	0.44	0.33	1e-05	1	1	0.33	-0.13

## Sheet: Supplementary Table 5
Antipsychotic Dataset Name (n=24)	Drug Name	Antipsychotic Drug Class	Dosage	Drug Administration Time Period	Species	Brain Region	Treatment Groups (n)	Level (Cell or Region)	Disease Comparison	Platform	Dataset(s)	Paper
QUE_STR_100UM_GSE45229	Quetiapine	Atypical	100 uM	BID (2x/day) for 28 days	Mus musculus	Striatum	Male CD-1 Mice 8 weeks of age (CTL n=8, treated n=7-8)	Region	Non-diseased Mice; Mice on Que vs vehicle (CTL)	Affymetrix Rat Genome 430 2.0 Array (Microarray)	https://www.ncbi.nlm.nih.gov/geo/query/acc.cgi?acc=GSE45229	https://pubmed.ncbi.nlm.nih.gov/23549417/
QUE_STR_10UM_GSE45229	Quetiapine	Atypical	10 uM	BID for 28 days	Mus musculus	Striatum	Male CD-1 Mice 8 weeks of age (CTL n=8, treated n=7-8)	Region	Non-diseased Mice; Mice on Que vs vehicle (CTL)	Affymetrix Rat Genome 430 2.0 Array (Microarray)	https://www.ncbi.nlm.nih.gov/geo/query/acc.cgi?acc=GSE45229	https://pubmed.ncbi.nlm.nih.gov/23549417/
QUE_FRCTX_100UM_GSE45229	Quetiapine	Atypical	100 uM	BID for 28 days	Mus musculus	Frontal cortex	Male CD-1 Mice 8 weeks of age (CTL n=8, treated n=7-8)	Region	Non-diseased Mice; Mice on Que vs vehicle (CTL)	Affymetrix Rat Genome 430 2.0 Array (Microarray)	https://www.ncbi.nlm.nih.gov/geo/query/acc.cgi?acc=GSE45229	https://pubmed.ncbi.nlm.nih.gov/23549417/
QUE_FRCTX_10UM_GSE45229	Quetiapine	Atypical	10 uM	BID for 28 days	Mus musculus	Frontal cortex	Male CD-1 Mice 8 weeks of age (CTL n=8, treated n=7-8)	Region	Non-diseased Mice; Mice on Que vs vehicle (CTL)	Affymetrix Rat Genome 430 2.0 Array (Microarray)	https://www.ncbi.nlm.nih.gov/geo/query/acc.cgi?acc=GSE45229	https://pubmed.ncbi.nlm.nih.gov/23549417/
HAL_FRCTX_1UM_GSE45229	Haloperidol	Typical	1 uM	BID for 28 days	Mus musculus	Frontal cortex	Male CD-1 Mice 8 weeks of age (CTL n=8, treated n=7-8)	Region	Non-diseased Mice; Mice on Hal vs vehicle (CTL)	Affymetrix Rat Genome 430 2.0 Array (Microarray)	https://www.ncbi.nlm.nih.gov/geo/query/acc.cgi?acc=GSE45229	https://pubmed.ncbi.nlm.nih.gov/23549417/
HAL_FRCTX_0.3UM_GSE45229	Haloperidol	Typical	0.3 uM	BID for 28 days	Mus musculus	Frontal cortex	Male CD-1 Mice 8 weeks of age (CTL n=8, treated n=7-8)	Region	Non-diseased Mice; Mice on Hal vs vehicle (CTL)	Affymetrix Rat Genome 430 2.0 Array (Microarray)	https://www.ncbi.nlm.nih.gov/geo/query/acc.cgi?acc=GSE45229	https://pubmed.ncbi.nlm.nih.gov/23549417/
HAL_STR_1UM_GSE45229	Haloperidol	Typical	1 uM	BID for 28 days	Mus musculus	Striatum	Male CD-1 Mice 8 weeks of age (CTL n=8, treated n=7-8)	Region	Non-diseased Mice; Mice on Hal vs vehicle (CTL)	Affymetrix Rat Genome 430 2.0 Array (Microarray)	https://www.ncbi.nlm.nih.gov/geo/query/acc.cgi?acc=GSE45229	https://pubmed.ncbi.nlm.nih.gov/23549417/
HAL_STR_0.3UM_GSE45229	Haloperidol	Typical	0.3 uM	BID for 28 days	Mus musculus	Striatum	Male CD-1 Mice 8 weeks of age (CTL n=8, treated n=7-8)	Region	Non-diseased Mice; Mice on Hal vs vehicle (CTL)	Affymetrix Rat Genome 430 2.0 Array (Microarray)	https://www.ncbi.nlm.nih.gov/geo/query/acc.cgi?acc=GSE45229	https://pubmed.ncbi.nlm.nih.gov/23549417/
CLZ_12WK_12MG/KG_GSE6467	Clozapine	Atypical	12 mg/kg/day	12 wks	Mus musculus	Right forebrain	4-week old male C57BL mice	Region	Untreated mice vs mice treated w drug of interest orally (both for 12 weeks)	[MOE430A] Affymetrix Mouse Expression 430A Array	https://www.ncbi.nlm.nih.gov/sites/GDSbrowser?acc=GDS2531	https://pubmed.ncbi.nlm.nih.gov/22767372/
HAL_12WK_1.6MG/KG_GSE6467	Haloperidol	Typical	1.6 mg/kg	12 wks	Mus musculus	Right forebrain	4-week old male C57BL mice	Region	Untreated mice vs mice treated w drug of interest (both for 12 weeks)	[MOE430A] Affymetrix Mouse Expression 430A Array	https://www.ncbi.nlm.nih.gov/sites/GDSbrowser?acc=GDS2531	https://pubmed.ncbi.nlm.nih.gov/22767372/
HAL_4WK_1.6MG/KG_GSE6511	Haloperidol	Typical	1.6 mg/kg	4 wks	Mus musculus	Right forebrain	4-week old male C57BL mice	Region	Untreated mice vs mice treated w drug of interest (both for 4 weeks)	[MG_U74Av2] Affymetrix Murine Genome U74A Version 2 Array	https://www.ncbi.nlm.nih.gov/sites/GDSbrowser?acc=GDS2537	https://pubmed.ncbi.nlm.nih.gov/22767372/
CLZ_4WK_1.6MG/KG_GSE6511	Clozapine	Atypical	1.6 mg/kg	4 wks	Mus musculus	Right forebrain	4-week old male C57BL mice	Region	Untreated mice vs mice treated w drug of interest (both for 4 weeks)	[MG_U74Av2] Affymetrix Murine Genome U74A Version 2 Array	https://www.ncbi.nlm.nih.gov/sites/GDSbrowser?acc=GDS2537	https://pubmed.ncbi.nlm.nih.gov/22767372/
CLZ_93918	Clozapine	Atypical	10 mg/kg	21 days	Mus musculus	Prefrontal cortex after HDAC2 knockout in pyramidal neurons	8-20 week old male mice	Cell	wild-type mice treated with chronic clozapine (n=3) or vehicle (n=3), HDAC2 conditional knock-outs treated with chronic clozapine (n=3) or vehicle (n=3)	Illumina HiSeq 2500 (RNA-Seq)	https://www.ncbi.nlm.nih.gov/geo/query/acc.cgi?acc=GSE93918	https://pubmed.ncbi.nlm.nih.gov/28783139/
OLA_52615_CEREBELLUM	Olanzapine	Atypical	2.5 mg/kg	19 days	Rattus norvegicus	Cerebellum	3 week old Sprague Dawley rats	Regiion	comparison of olanzapine treated rats (n=2) vs. control rats (n=2) for genome-wide DNA methylation changes	NimbleGen Rat CpG Island Plus RefSeq Promoter 720k array [100718_RN34_CpG_Refseq_Prom_MeDIP]	https://www.ncbi.nlm.nih.gov/geo/query/acc.cgi?acc=GSE52615	Not published
CLO_25MG/KG (IWATA 2006) (accession = GSE1501)	Chlorpromazine	Atypical	25 mg/kg	28 days	Mus musculus	Frontal cortex	13 week old ddY mice weighing 38-43 g used	Region	Vehicle treated mouse brain v drug treated mouse brain (1 in each channel, n=?)	Agilent-011978 Mouse Microarray G4121A (Feature Number version)	https://www.ebi.ac.uk/biostudies/arrayexpress/studies/E-GEOD-1501 https://www.ebi.ac.uk/ena/browser/view/PRJNA90827 https://www.ncbi.nlm.nih.gov/geo/query/acc.cgi?acc=GSE1501	https://europepmc.org/article/med/16722469
OLA_1.25MG/KG (IWATA 2006)	Olanzapine	Atypical	1.25 mg/kg	28 days	Mus musculus	Frontal cortex	14 week old ddY mice weighing 38-43 g used	Region	Vehicle treated mouse brain v drug treated mouse brain (1 in each channel, n=?)	Agilent-011978 Mouse Microarray G4121A (Feature Number version)	https://www.ebi.ac.uk/biostudies/arrayexpress/studies/E-GEOD-1501 https://www.ebi.ac.uk/ena/browser/view/PRJNA90827 https://www.ncbi.nlm.nih.gov/geo/query/acc.cgi?acc=GSE1501	https://europepmc.org/article/med/16722469
QUE_18.75MG/KG (IWATA 2006)	Quetiapine	Atypical	18.75 mg/kg	28 days	Mus musculus	Frontal cortex	15 week old ddY mice weighing 38-43 g used	Region	Vehicle treated mouse brain v drug treated mouse brain (1 in each channel, n=?)	Agilent-011978 Mouse Microarray G4121A (Feature Number version)	https://www.ebi.ac.uk/biostudies/arrayexpress/studies/E-GEOD-1501 https://www.ebi.ac.uk/ena/browser/view/PRJNA90827 https://www.ncbi.nlm.nih.gov/geo/query/acc.cgi?acc=GSE1501	https://europepmc.org/article/med/16722469
THI_25MG/KG (IWATA 2006)	Thioridazine	Typical	25 mg/kg	28 days	Mus musculus	Frontal cortex	16 week old ddY mice weighing 38-43 g used	Region	Vehicle treated mouse brain v drug treated mouse brain (1 in each channel, n=?)	Agilent-011978 Mouse Microarray G4121A (Feature Number version)	https://www.ebi.ac.uk/biostudies/arrayexpress/studies/E-GEOD-1501 https://www.ebi.ac.uk/ena/browser/view/PRJNA90827 https://www.ncbi.nlm.nih.gov/geo/query/acc.cgi?acc=GSE1501	https://europepmc.org/article/med/16722469
HAL_0.25MG/KG_HIP_GSE66275	Haloperidol	Typical	0.25 mg/kg	21 days	Rattus norvegicus	Hippocampus	Treatment done at 9-11 weeks of age	Region	n=5 per group. Rats were implanted with osmotic minipumps at 9-11 weeks of age, prepared with compound or vehicle. Tissue was collected after 21 days of constant drug delivery.	[Rat230_2] Affymetrix Rat Genome 230 2.0 Array (Microarray)	https://www.ncbi.nlm.nih.gov/geo/query/acc.cgi?acc=GSE66275	Not published
HAL_0.25MG/KG_FCTX_GSE66275	Haloperidol	Typical	0.25 mg/kg	22 days	Rattus norvegicus	Frontal cortex	Treatment done at 9-11 weeks of age	Region	n=5 per group. Rats were implanted with osmotic minipumps at 9-11 weeks of age, prepared with compound or vehicle. Tissue was collected after 21 days of constant drug delivery.	[Rat230_2] Affymetrix Rat Genome 230 2.0 Array (Microarray)	https://www.ncbi.nlm.nih.gov/geo/query/acc.cgi?acc=GSE66275	Not published
HAL_0.25MG/KG_STR_GSE66275	Haloperidol	Typical	0.25 mg/kg	23 days	Rattus norvegicus	Striatum	Treatment done at 9-11 weeks of age	Region	n=5 per group. Rats were implanted with osmotic minipumps at 9-11 weeks of age, prepared with compound or vehicle. Tissue was collected after 21 days of constant drug delivery.	[Rat230_2] Affymetrix Rat Genome 230 2.0 Array (Microarray)	https://www.ncbi.nlm.nih.gov/geo/query/acc.cgi?acc=GSE66275	Not published
RIS_5MG/KG_21D_HIP_GSE66275	Risperidone	Atypical	5 mg/kg	21 days	Rattus norvegicus	Hippocampus	Treatment done at 9-11 weeks of age	Region	n=5 per group. Rats were implanted with osmotic minipumps at 9-11 weeks of age, prepared with compound or vehicle. Tissue was collected after 21 days of constant drug delivery.	[Rat230_2] Affymetrix Rat Genome 230 2.0 Array (Microarray)	https://www.ncbi.nlm.nih.gov/geo/query/acc.cgi?acc=GSE66275	Not published
RIS_5MG/KG_21D_STR_GSE66275	Risperidone	Atypical	5 mg/kg	21 days	Rattus norvegicus	Frontal cortex	Treatment done at 9-11 weeks of age	Region	n=5 per group. Rats were implanted with osmotic minipumps at 9-11 weeks of age, prepared with compound or vehicle. Tissue was collected after 21 days of constant drug delivery.	[Rat230_2] Affymetrix Rat Genome 230 2.0 Array (Microarray)	https://www.ncbi.nlm.nih.gov/geo/query/acc.cgi?acc=GSE66275	Not published
RIS_5MG/KG_21D_CTX_GSE66275	Risperidone	Atypical	5 mg/kg	21 days	Rattus norvegicus	Striatum	Treatment done at 9-11 weeks of age	Region	n=5 per group. Rats were implanted with osmotic minipumps at 9-11 weeks of age, prepared with compound or vehicle. Tissue was collected after 21 days of constant drug delivery.	[Rat230_2] Affymetrix Rat Genome 230 2.0 Array (Microarray)	https://www.ncbi.nlm.nih.gov/geo/query/acc.cgi?acc=GSE66275	Not published

## Sheet: Supplementary Table 6
	QUE_Str_100uM_GSE45229		QUE_Str_10uM_GSE45229		QUE_FrCTX_100uM_GSE45229		QUE_FrCTX_10uM_GSE45229		HAL_FrCTX_1uM_GSE45229		HAL_FrCTX_0.3uM_GSE45229		HAL_Str_1uM_GSE45229		HAL_Str_0.3uM_GSE45229		CLZ_12wk_12mgkg_GSE6467		HAL_12wk_1.6mgkg_GSE6467		HAL_4wk_1.6mgkg_GSE6511		CLZ_4wk_1.6mgkg_GSE6511		CLZ_93918		OLA-52615-cerebellum		CLO 25mgkg (Iwata 2006)		OLA 1.25mgkg (Iwata 2006)		QUE 18.75mgkg (Iwata 2006)		THI 25 mgkg (Iwata 2006)		HAL_0.25mgkg_HIP_GSE66275		HAL_0.25mgkg_fCTX_GSE66275		HAL_0.25mgkg_STR_GSE66275		RIS_5mgkg_21D_HIP_GSE66275		RIS_5mgkg_21D_STr_GSE66275		RIS_5mgkg_21d_CTX_GSE66275
	LFC	p Value	LFC	p Value	LFC	p Value	LFC	p Value	LFC	p Value	LFC	p Value	LFC	p Value	LFC	p Value	LFC	p Value	LFC	p Value	LFC	p Value	LFC	p Value	LFC	p Value	LFC	p Value	LFC	p Value	LFC	p Value	LFC	p Value	LFC	p Value	LFC	p Value	LFC	p Value	LFC	p Value	LFC	p Value	LFC	p Value	LFC	p Value	Up Regulated
BTRC	0.16	0.01907	0.3	0.02466	-0.22	0.06561	-0.08	0.46478	-0.23	0.03033	-0.17	0.22146	0.05	0.18765	-0.22	0.10806	NA	NA	0.15	0.37602	0.5	0.35108	0.53	0.28356	0.09	0.22974	-0.13	0.38399	-0.02	1	-0.13	1	-0.18	1	-0.11	1	-0.16	0.00878	-0.13	0.13034	-0.17	0.03366	-0.25	0.00512	-0.23	0.0313	-0.08	0.202	2
CTNNB1	0.14	0.16247	-0.2	0.11571	0.06	0.53137	NA	NA	0.27	0.15431	0.16	0.22386	0.08	0.36399	-0.09	0.27088	-0.27	0.27913	-0.14	0.31523	0.29	0.24447	-0.01	0.96791	-0.07	0.23566	-0.3	0.06468	-0.14	1	-0.26	1	-0.11	1	0.06	1	0.17	0.03652	0.16	0.08871	-0.1	0.12484	-0.08	0.08367	-0.08	0.32	0.12	0.174	1
DVL2	-0.04	0.3553	-0.25	0.28402	-0.05	0.50463	-0.2	0.03115	0.33	0.24242	NA	NA	-0.07	0.18835	0.22	0.30334	NA	NA	0.03	0.43618	-0.39	0.09652	-0.29	0.10687	0.07	0.54497	-1.43	0.20746	0.19	1	0.19	1	0.06	1	0.32	1	0	0.94892	-0.07	0.18248	-0.16	0.19758	0.05	0.50505	-0.19	0.154	-0.08	0.302	0
FOXO1	-0.26	0.12803	-0.38	0.02159	-0.07	0.34652	-0.48	0.23725	-0.46	0.38459	-0.07	0.30841	0.06	0.17357	0.17	0.03461	0.05	0.30517	0.1	0.33467	NA	NA	NA	NA	0.11	0.34339	1.04	0.16881	-0.18	1	0.24	1	0.14	1	0.23	1	0.04	0.50764	0.09	0.1958	-0.22	0.02014	0.15	0.04896	-0.23	0.0392	0.11	0.282	2
GSK3B	-0.18	0.06572	-0.21	0.00527	0.18	0.14344	-0.13	0.05785	0.26	0.22449	-0.16	0.08775	-0.17	0.02449	-0.15	0.05918	-0.77	0.25846	-0.41	0.35595	NA	NA	NA	NA	0.05	0.39032	0.3	0.61818	0.01	1	0.01	1	0.02	1	0.14	1	-0.08	0.1297	-0.08	0.22433	-0.03	0.66843	-0.21	0.00593	-0.21	0.0563	-0.04	0.588	0
IQGAP1	-0.04	0.22916	-0.01	0.63474	0.03	0.72806	-0.08	0.16548	0.14	0.18347	0.24	0.0761	-0.28	0.11884	0.21	0.16313	0.13	0.11849	0.07	0.35847	-0.12	0.03649	-0.21	0.25772	-0.13	0.19229	0.35	0.04529	-0.09	1	0.02	1	0.09	1	0.02	1	-0.01	0.86908	-0.15	0.18212	-0.15	0.32806	0.11	0.23055	-0.24	0.162	-0.25	0.0183	1
LRP6	NA	NA	-0.18	0.04218	0.11	0.49636	-0.15	0.41989	-0.44	0.13566	0.4	0.08935	-0.14	0.09145	-0.07	0.39823	-0.76	0.05037	-0.31	0.26285	-0.22	0.10465	0.11	0.15367	-0.01	0.93168	0.18	0.62962	-0.65	1	-0.5	1	-0.6	1	-0.38	1	-0.14	0.1655	-0.02	0.84352	-0.12	0.3773	-0.18	0.03238	-0.11	0.401	0.14	0.139	0
PPP1CB	-0.23	0.02754	0.22	0.02934	-0.05	0.60191	-0.61	0.00112	-0.2	0.25681	-0.19	0.04272	-0.13	0.16135	-0.08	0.33526	NA	NA	-0.25	0.39747	0.25	0.25717	0.32	0.20515	0.07	0.3461	-0.16	0.24184	0.24	1	-0.09	1	0.27	1	-0.07	1	0.16	0.06208	-0.11	0.38966	0.14	0.1228	0.11	0.04347	-0.04	0.703	-0.35	0.0046	2
TCF4	0.28	0.04702	0.25	0.04876	0.22	0.2155	-0.13	0.35609	0.33	0.01485	0.35	0.14959	-0.21	0.06389	-0.22	0.06578	-0.61	0.09697	-0.83	0.01197	0.52	0.13918	0.4	0.07952	-0.03	0.79339	-0.15	0.24015	-0.01	1	-0.07	1	-0.12	1	-0.22	1	-0.03	0.56901	-0.04	0.47565	-0.08	0.25746	-0.11	0.09523	0.05	0.607	-0.07	0.261	3
[truncated: 3 more columns]
